# Supplementary material for: Sclerostin promotes human dental pulp cells senescence
Source: PeerJ. 2018 Oct 17;6:e5808. doi: 10.7717/peerj.5808 (PMC6195797; doi:10.7717/peerj.5808)
Supplement: Supplemental Information 1 — Immunohistochemical staining for sclerostin in young and senescent dental pulps. [file peerj-06-5808-s001.zip]

Archive with 51 entries (49 files):
- Senescent/
- Senescent/Image_9223.jpg
- Senescent/Image_9224.jpg
- Senescent/Image_9225.jpg
- Senescent/Image_9226.jpg
- Senescent/Image_9227.jpg
- Senescent/Image_9228.jpg
- Senescent/Image_9229.jpg
- Senescent/Image_9230.jpg
- Senescent/Image_9233.jpg
- Senescent/Image_9234.jpg
- Senescent/Image_9235.jpg
- Senescent/Image_9236.jpg
- Senescent/Image_9244.jpg
- Senescent/Image_9245.jpg
- Senescent/Image_9246.jpg
- Senescent/Image_9247.jpg
- Senescent/Image_9248.jpg
- Senescent/Image_9256.jpg
- Senescent/Image_9257.jpg
- Senescent/Image_9258.jpg
- Senescent/Image_9259.jpg
- Senescent/Image_9269.jpg
- Senescent/Image_9270.jpg
- Senescent/Image_9271.jpg
- Senescent/Image_9272.jpg
- Senescent/图像_8391.jpg
- Senescent/图像_8392.jpg
- Senescent/图像_8393.jpg
- Senescent/图像_8394.jpg
- Senescent/图像_8401.jpg
- Senescent/图像_8402.jpg
- Senescent/图像_8403.jpg
- Young/
- Young/Image_9261.jpg
- Young/Image_9263.jpg
- Young/Image_9264.jpg
- Young/Image_9278.jpg
- Young/Image_9279.jpg
- Young/Image_9280.jpg
- Young/Image_9281.jpg
- Young/Image_9282.jpg
- Young/Image_9283.jpg
- Young/Image_9291.jpg
- Young/Image_9303.jpg
- Young/Image_9304.jpg
- Young/Image_9305.jpg
- Young/Image_9306.jpg
- Young/图像_29190.jpg
- Young/图像_29192.jpg
- Young/图像_29193.jpg
