# Supplementary material for: Sclerostin promotes human dental pulp cells senescence
Source: PeerJ. 2018 Oct 17;6:e5808. doi: 10.7717/peerj.5808 (PMC6195797; doi:10.7717/peerj.5808)
Supplement: Supplemental Information 2 — Proliferation, differentiation and other raw data from this study. [file peerj-06-5808-s002.zip]

Archive with 40 entries (31 files):
- Alizarin Red/
- Alizarin Red/Alizarin Red .xlsx
- Alizarin Red/sh-SOST/
- Alizarin Red/sh-SOST/Alizarin Red dpc 14days-1.jpg
- Alizarin Red/sh-SOST/Alizarin Red dpc 14days-2.jpg
- Alizarin Red/sh-SOST/Alizarin Red dpc 14days-3.jpg
- Alizarin Red/SOST-OVER/
- Alizarin Red/SOST-OVER/Alizarin Red dpc 14days-1.jpg
- Alizarin Red/SOST-OVER/Alizarin Red dpc 14days-2.jpg
- alp/
- alp/DPC sh-SOST 7days.xls
- alp/DPC SOST-OVER 7days.xlsx
- alp/sh-SOST/
- alp/sh-SOST/001.jpg
- alp/sh-SOST/alp sh-sost.jpg
- alp/sh-SOST/sh-sost  ALP.jpg
- alp/SOST-OVER/
- alp/SOST-OVER/ALP 001.jpg
- alp/SOST-OVER/alp 002.jpg
- alp/SOST-OVER/sost over ALP.jpg
- cck-8/
- cck-8/sh-sost cck-8.xlsx
- cck-8/sost-over cck-8.xlsx
- rt-PCR/
- rt-PCR/DPC sh-SOST.xlsx
- rt-PCR/DPC SOST over.xlsx
- rt-PCR/DPC SOST-OVER OI 7days.xlsx
- rt-PCR/HDPC sh-SOST senescence.xlsx
- rt-PCR/HDPC SOST-OVER senescence.xlsx
- rt-PCR/SH-sost OI 7days.xlsx
- rt-PCR/subculture-induced HDPC senescence.xlsx
- rt-PCR/young senescent dental pulp.xlsx
- Western blot/
- Western blot/sh-sost actin.jpg
- Western blot/sh-sost p-b-catenin-2.jpg
- Western blot/sh-sost p-b-catenin.jpg
- Western blot/sost over actin.jpg
- Western blot/sost over p-b-catenin.jpg
- Western blot/SOST with marker.jpg
- Western blot/sost.jpg
