# Supplementary material for: Sclerostin promotes human dental pulp cells senescence
Source: PeerJ. 2018 Oct 17;6:e5808. doi: 10.7717/peerj.5808 (PMC6195797; doi:10.7717/peerj.5808)
Supplement: Supplemental Information 2 — Proliferation, differentiation and other raw data from this study. [file peerj-06-5808-s002.zip › Alizarin Red/Alizarin Red .xlsx]

## Sheet: repeat1
										baseline
HDPC/PCDH	2.21	2.212	2.204	2.278	2.274	2.269	1.84	1.807	1.793	0.048		562
HDPC/SOST	1.375	1.454	1.424	0.836	0.835	0.835	0.934	0.989	0.986	0.048		562
HDPC/Ctrl	0.225	0.22	0.22	0.144	0.143	0.145				0.05		562
HDPC/sh-SOST	0.46	0.457	0.459	0.35	0.35	0.344				0.049		562

## Sheet: repeat2
										baseline
HDPC/PCDH	2.011	2.014	2.046	2.118	2.13	2.131	1.88	1.893	1.887	0.049		562
HDPC/SOST	1.255	1.294	1.239	1.196	1.171	1.182	0.971	0.984	1.09	0.048		562
HDPC/Ctrl	0.32	0.323	0.322	0.314	0.315301	0.313	0.313	0.313	0.316	0.05		562
HDPC/sh-SOST	0.529	0.539	0.545	0.63	0.629	0.638	0.639	0.631	0.633	0.05		562

## Sheet: repeat3
										baseline
HDPC/PCDH	1.95	1.965	1.927	1.96974	1.923	1.917	2.1244	2.168	2.184	0.048		562
HDPC/SOST	1.142	1.255	1.387	1.317	1.325	1.312	1.293	1.211	1.219	0.048		562
HDPC/Ctrl	0.253	0.264	0.257	0.292	0.293	0.293	0.335	0.327	0.309	0.048		562
HDPC/sh-SOST	0.481	0.452	0.461	0.461	0.467	0.46	0.461	0.471	0.457	0.05		562
