# Supplementary material for: Sclerostin promotes human dental pulp cells senescence
Source: PeerJ. 2018 Oct 17;6:e5808. doi: 10.7717/peerj.5808 (PMC6195797; doi:10.7717/peerj.5808)
Supplement: Supplemental Information 2 — Proliferation, differentiation and other raw data from this study. [file peerj-06-5808-s002.zip › alp/DPC sh-SOST 7days.xls]

## Sheet: repeat1
BSA	2000	1500	1000	750	500	250	125	25	0
Standard curve	1.459	1.153	0.976	0.724	0.537	0.325	0.192	0.089	0.068	562
HDPC/Ctrl	0.285	0.25	0.25	0.255	0.265	0.265				562
HDPC/sh-SOST	0.297	0.268	0.283	0.274	0.278	0.286				562
PNP	100	75	50	25	5	0
Standard curve	2.5	1.851	1.252	0.644	0.161	0.041				405
HDPC/Ctrl	0.902	0.863	0.861	0.906	0.897	0.89				405
HDPC/sh-SOST	1.697	1.679	1.673	1.638	1.626	1.675				405

## Sheet: repeat2
BSA	2000	1500	1000	750	500	250	125	25	0
Standard curve	1.568	1.162	0.851	0.641	0.564	0.33	0.205	0.102	0.083	562
HDPC/Ctrl	0.285	0.25	0.25	0.255	0.265	0.265				562
HDPC/sh-SOST	0.297	0.268	0.283	0.274	0.278	0.286				562
PNP	100	75	50	25	5	0
Standard curve	2.5	1.851	1.252	0.644	0.161	0.041				405
HDPC/Ctrl	0.902	0.863	0.861	0.906	0.897	0.89				405
HDPC/sh-SOST	1.697	1.679	1.673	1.638	1.626	1.675				405

## Sheet: repeat3
BSA	2000	1500	1000	750	500	250	125	25	0
Standard curve	2.106	1.907	1.408	1.161	0.865	0.527	0.373	0.203	0.157	562
HDPC/Ctrl	0.301	0.321	0.377	0.322	0.326	0.337				562
HDPC/sh-SOST	0.328	0.354	0.362	0.302	0.37	0.305				562
PNP	100	75	50	25	5	0
Standard curve	2.5	1.851	1.252	0.644	0.161	0.041				405
HDPC/Ctrl	0.974	0.974	0.944	0.917	0.89	0.912				405
HDPC/sh-SOST	1.602	1.879	1.955	1.807	1.957	1.755				405
