# Supplementary material for: Sclerostin promotes human dental pulp cells senescence
Source: PeerJ. 2018 Oct 17;6:e5808. doi: 10.7717/peerj.5808 (PMC6195797; doi:10.7717/peerj.5808)
Supplement: Supplemental Information 2 — Proliferation, differentiation and other raw data from this study. [file peerj-06-5808-s002.zip › alp/DPC SOST-OVER 7days.xlsx]

## Sheet: repeat1
BSA	2000	1500	1000	750	500	250	125	25	0
Standard curve	1.877	1.397	0.977	0.77	0.53	0.317	0.204	0.11	0.091	562
HDPC/PCDH	0.384	0.345	0.35	0.326	0.375	0.33				562
HDPC/SOST	0.38	0.313	0.365	0.356	0.339	0.346				562
PNP	100	75	50	25	5	0
Standard curve	2.5	1.851	1.252	0.644	0.161	0.041				405
HDPC/PCDH	2.268	1.776	2.313	2.41	2.273	2.143				405
HDPC/SOST	1.399	1.329	1.408	1.317	1.441	1.335				405

## Sheet: repeat2
BSA	2000	1500	1000	750	500	250	125	25	0
Standard curve	1.345	1.042	0.765	0.587	0.469	0.29	0.196	0.11	0.093	562
HDPC/PCDH	0.7	0.693	0.688	0.616	0.606	0.676				562
HDPC/SOST	0.634	0.597	0.572	0.645	0.578	0.568				562
PNP	100	75	50	25	5	0
Standard curve	2.5	1.851	1.252	0.644	0.161	0.041				405
HDPC/PCDH	2.535	2.509	2.156	1.933	1.863	2.378				405
HDPC/SOST	1.231	1.126	1.064	1.277	1.081	0.948				405

## Sheet: repeat3
BSA	2000	1500	1000	750	500	250	125	25	0
Standard curve	1.442	1.111	0.799	0.669	0.487	0.302	0.214	0.135	0.113	562
HDPC/PCDH	0.527	0.519	0.482	0.569	0.546	0.494				562
HDPC/SOST	0.545	0.516	0.555	0.481	0.506	0.502				562
PNP	100	75	50	25	5	0
Standard curve	2.5	1.851	1.252	0.644	0.161	0.041				405
HDPC/PCDH	2.22	2.197	1.9	2.361	2.409	2.035				405
HDPC/SOST	1.45	1.296	1.562	1.122	1.251	1.236				405
