# Supplementary material for: Sclerostin promotes human dental pulp cells senescence
Source: PeerJ. 2018 Oct 17;6:e5808. doi: 10.7717/peerj.5808 (PMC6195797; doi:10.7717/peerj.5808)
Supplement: Supplemental Information 2 — Proliferation, differentiation and other raw data from this study. [file peerj-06-5808-s002.zip › cck-8/sh-sost cck-8.xlsx]

## Sheet: repeat1
baseline	0.165
HDPC/Ctrl	day1	0.509	0.501	0.488	0.533	0.527
HDPC/sh-SOST		0.525	0.515	0.484	0.539	0.518
	day2	0.516	0.51	0.503	0.54	0.533
		0.524	0.518	0.495	0.544	0.53
	day3	0.572	0.532	0.597	0.631	0.607
		0.873	0.886	0.8	0.96	0.884
	day4	0.772	0.765	0.665	0.865	0.761
		0.919	0.992	1.065	0.97	0.973

## Sheet: repeat2
baseline	0.148
HDPC/Ctrl	day1	0.429	0.425	0.441	0.417	0.432
HDPC/sh-SOST		0.409	0.399	0.421	0.39	0.402
	day2	0.483	0.453	0.492	0.475	0.463
		0.453	0.454	0.47	0.452	0.448
	day3	0.634	0.644	0.626	0.643	0.604
		0.877	0.868	0.856	0.832	0.857
	day4	0.753	0.78	0.771	0.756	0.762
		0.936	0.972	1.028	0.971	1.099

## Sheet: repeat3
baseline	0.153
HDPC/Ctrl	day1	0.446	0.461	0.43	0.444	0.454
HDPC/sh-SOST		0.474	0.487	0.466	0.455	0.46
	day2	0.485	0.503	0.483	0.498	0.48
		0.544	0.556	0.546	0.534	0.547
	day3	0.604	0.599	0.608	0.616	0.6
		0.883	0.85	0.915	0.89	0.881
	day4	0.881	0.897	0.863	0.848	0.863
		1.052	1.152	1.09	0.992	1.242
