# Supplementary material for: Sclerostin promotes human dental pulp cells senescence
Source: PeerJ. 2018 Oct 17;6:e5808. doi: 10.7717/peerj.5808 (PMC6195797; doi:10.7717/peerj.5808)
Supplement: Supplemental Information 2 — Proliferation, differentiation and other raw data from this study. [file peerj-06-5808-s002.zip › cck-8/sost-over cck-8.xlsx]

## Sheet: repeat1
baseline		0.183
HDPC/PCDH	day1	0.387	0.392	0.351	0.302	0.309
HDPC/SOST		0.362	0.35	0.339	0.331	0.371
HDPC/PCDH	day2	0.534	0.563	0.508	0.406	0.415
HDPC/SOST		0.492	0.381	0.354	0.438	0.478
HDPC/PCDH	day3	0.742	0.751	0.717	0.585	0.572
HDPC/SOST		0.565	0.481	0.456	0.587	0.58
HDPC/PCDH	day4	1.354	1.437	1.45	1.388	1.233
HDPC/SOST		1.017	1.079	1.078	1.223	1.425

## Sheet: repeat2
baseline		0.163
HDPC/PCDH	day1	0.402	0.433	0.419	0.392	0.413
HDPC/SOST		0.429	0.439	0.419	0.401	0.409
HDPC/PCDH	day2	0.603	0.601	0.597	0.572	0.594
HDPC/SOST		0.582	0.562	0.536	0.57	0.565
HDPC/PCDH	day3	0.823	0.859	0.852	0.859	0.866
HDPC/SOST		0.732	0.771	0.787	0.757	0.756
HDPC/PCDH	day4	1.584	1.652	1.524	1.374	1.407
HDPC/SOST		1.192	0.905	1.142	1.16	1.261

## Sheet: repeat3
baseline		0.171
HDPC/PCDH	day1	0.418	0.436	0.465	0.438	0.433
HDPC/SOST		0.449	0.425	0.436	0.436	0.439
HDPC/PCDH	day2	0.581	0.553	0.585	0.503	0.564
HDPC/SOST		0.57	0.56	0.55	0.547	0.563
HDPC/PCDH	day3	0.891	0.879	0.894	0.876	0.9
HDPC/SOST		0.819	0.755	0.842	0.771	0.733
HDPC/PCDH	day4	1.485	1.689	1.531	1.536	1.522
HDPC/SOST		1.084	1.188	0.921	1.102	1.224
