# Supplementary material for: Sclerostin promotes human dental pulp cells senescence
Source: PeerJ. 2018 Oct 17;6:e5808. doi: 10.7717/peerj.5808 (PMC6195797; doi:10.7717/peerj.5808)
Supplement: Supplemental Information 2 — Proliferation, differentiation and other raw data from this study. [file peerj-06-5808-s002.zip › rt-PCR/DPC sh-SOST.xlsx]

## Sheet: repeat1
Target	Sample	Biological Set Name	Cq	Starting Quantity (SQ)	Log Starting Quantity	SQ Mean	SQ Std. Dev	Set Point	Well Note
GAPDH	HDPC/Ctrl		18.3				0	60
GAPDH	HDPC/Ctrl		18.0769				0	60
GAPDH	HDPC/Ctrl		18.0178				0	60
SOST	HDPC/Ctrl		33.2613				0	60
SOST	HDPC/Ctrl		32.8715				0	60
SOST	HDPC/Ctrl		33.3491				0	60
GAPDH	HDPC/sh-SOST		17.7376				0	60
GAPDH	HDPC/sh-SOST		17.4607				0	60
GAPDH	HDPC/sh-SOST		17.4927				0	60
SOST	HDPC/sh-SOST		38.4344				0	60
SOST	HDPC/sh-SOST		39.7455				0	60
SOST	HDPC/sh-SOST		39.4131				0	60
							0	60
							0	60
							0	60
							0	60
							0	60
							0	60

## Sheet: repeat2
Target	Sample	Cq
GAPDH	HDPC/Ctrl	19.019
GAPDH	HDPC/Ctrl	18.9807
GAPDH	HDPC/Ctrl	19.3782
SOST	HDPC/Ctrl	30.5853
SOST	HDPC/Ctrl	30.2557
SOST	HDPC/Ctrl	30.6821
GAPDH	HDPC/sh-SOST	16.6091
GAPDH	HDPC/sh-SOST	16.5876
GAPDH	HDPC/sh-SOST	16.4664
SOST	HDPC/sh-SOST	31.3753
SOST	HDPC/sh-SOST	31.5531
SOST	HDPC/sh-SOST	31.1427

## Sheet: repeat3
Target	Sample	Cq
GAPDH	HDPC/Ctrl	18.0562
GAPDH	HDPC/Ctrl	17.8116
GAPDH	HDPC/Ctrl	17.8772
SOST	HDPC/Ctrl	32.0155
SOST	HDPC/Ctrl	31.7853
SOST	HDPC/Ctrl	31.92
GAPDH	HDPC/sh-SOST	17.8071
GAPDH	HDPC/sh-SOST	17.5839
GAPDH	HDPC/sh-SOST	17.5874
SOST	HDPC/sh-SOST	35.7297
SOST	HDPC/sh-SOST	35.8808
SOST	HDPC/sh-SOST	36.0439
