# Supplementary material for: Sclerostin promotes human dental pulp cells senescence
Source: PeerJ. 2018 Oct 17;6:e5808. doi: 10.7717/peerj.5808 (PMC6195797; doi:10.7717/peerj.5808)
Supplement: Supplemental Information 2 — Proliferation, differentiation and other raw data from this study. [file peerj-06-5808-s002.zip › rt-PCR/DPC SOST over.xlsx]

## Sheet: repeat1
Target	Sample	Biological Set Name	Cq			Starting Quantity (SQ)	Log Starting Quantity	SQ Mean	SQ Std. Dev	Set Point	Well Note
GAPDH	HDPC/PCDH		17.4116						0	60
GAPDH	HDPC/PCDH		17.3552						0	60
GAPDH	HDPC/PCDH		17.3947						0	60
GAPDH	HDPC/SOST		17.0154						0	60
GAPDH	HDPC/SOST		17.0826						0	60
GAPDH	HDPC/SOST		17.0818						0	60
SOST	HDPC/PCDH		31.7846						0	60
SOST	HDPC/PCDH		31.811						0	60
SOST	HDPC/PCDH		31.568						0	60
SOST	HDPC/SOST		17.6309						0	60
SOST	HDPC/SOST		17.5776						0	60
SOST	HDPC/SOST		17.3875						0	60

## Sheet: repeat2
Target	Sample	Cq
GAPDH	HDPC/PCDH	16.1928
GAPDH	HDPC/PCDH	16.223
GAPDH	HDPC/PCDH	16.3426
GAPDH	HDPC/SOST	16.6751
GAPDH	HDPC/SOST	16.2784
GAPDH	HDPC/SOST	16.2277
SOST	HDPC/PCDH	30.5523
SOST	HDPC/PCDH	30.3575
SOST	HDPC/PCDH	30.2523
SOST	HDPC/SOST	16.4518
SOST	HDPC/SOST	16.0503
SOST	HDPC/SOST	16.1271

## Sheet: repeat3
Target	Sample	Cq
GAPDH	HDPC/PCDH	16.8446
GAPDH	HDPC/PCDH	16.8345
GAPDH	HDPC/PCDH	16.782
GAPDH	HDPC/SOST	17.8243
GAPDH	HDPC/SOST	17.9367
GAPDH	HDPC/SOST	17.7234
SOST	HDPC/PCDH	29.9705
SOST	HDPC/PCDH	30.2205
SOST	HDPC/PCDH	29.9346
SOST	HDPC/SOST	17.0441
SOST	HDPC/SOST	17.0503
SOST	HDPC/SOST	17.474
