# Supplementary material for: Sclerostin promotes human dental pulp cells senescence
Source: PeerJ. 2018 Oct 17;6:e5808. doi: 10.7717/peerj.5808 (PMC6195797; doi:10.7717/peerj.5808)
Supplement: Supplemental Information 2 — Proliferation, differentiation and other raw data from this study. [file peerj-06-5808-s002.zip › rt-PCR/DPC SOST-OVER OI 7days.xlsx]

## Sheet: repeat1
Target	Sample	Biological Set Name	Cq
GAPDH	HDPC/PCDH		18.047
GAPDH	HDPC/PCDH		17.9198
GAPDH	HDPC/PCDH		17.8306
GAPDH	HDPC/SOST		17.8967
GAPDH	HDPC/SOST		17.7736
GAPDH	HDPC/SOST		17.6865
ALP	HDPC/PCDH		24.387
ALP	HDPC/PCDH		24.8021
ALP	HDPC/PCDH		24.8021
ALP	HDPC/SOST		25.4815
ALP	HDPC/SOST		25.6303
ALP	HDPC/SOST		25.3466
DSPP	HDPC/PCDH		29.4845
DSPP	HDPC/PCDH		29.4361
DSPP	HDPC/PCDH		29.111
DSPP	HDPC/SOST		29.7815
DSPP	HDPC/SOST		29.6746
DSPP	HDPC/SOST		29.556
OCN	HDPC/PCDH		25.907
OCN	HDPC/PCDH		26.2441
OCN	HDPC/PCDH		26.4045
OCN	HDPC/SOST		26.6515
OCN	HDPC/SOST		26.504
OCN	HDPC/SOST		26.767
OPN	HDPC/PCDH		24.1825
OPN	HDPC/PCDH		24.2915
OPN	HDPC/PCDH		24.5045
OPN	HDPC/SOST		26.8239
OPN	HDPC/SOST		26.4316
OPN	HDPC/SOST		27.3645

## Sheet: repeat2
Target	Sample	Cq
GAPDH	HDPC/PCDH	17.5345
GAPDH	HDPC/PCDH	17.3822
GAPDH	HDPC/PCDH	17.5126
GAPDH	HDPC/SOST	17.286
GAPDH	HDPC/SOST	17.2403
GAPDH	HDPC/SOST	17.4088
ALP	HDPC/PCDH	23.8993
ALP	HDPC/PCDH	23.5382
ALP	HDPC/PCDH	23.562
ALP	HDPC/SOST	24.7622
ALP	HDPC/SOST	24.9623
ALP	HDPC/SOST	25.0654
DSPP	HDPC/PCDH	30.0206
DSPP	HDPC/PCDH	30.2079
DSPP	HDPC/PCDH	29.8932
DSPP	HDPC/SOST	30.8488
DSPP	HDPC/SOST	31.1202
DSPP	HDPC/SOST	30.8604
OCN	HDPC/PCDH	25.4433
OCN	HDPC/PCDH	25.3075
OCN	HDPC/PCDH	25.309
OCN	HDPC/SOST	26.002
OCN	HDPC/SOST	25.8833
OCN	HDPC/SOST	25.8614
OPN	HDPC/PCDH	25.3263
OPN	HDPC/PCDH	25.6194
OPN	HDPC/PCDH	25.3144
OPN	HDPC/SOST	26.605
OPN	HDPC/SOST	26.71
OPN	HDPC/SOST	27.0164

## Sheet: repeat3
Target	Sample	Cq
GAPDH	HDPC/PCDH	17.814
GAPDH	HDPC/PCDH	17.5702
GAPDH	HDPC/PCDH	17.6624
GAPDH	HDPC/SOST	16.2117
GAPDH	HDPC/SOST	16.3783
GAPDH	HDPC/SOST	16.3683
ALP	HDPC/PCDH	23.4842
ALP	HDPC/PCDH	23.2429
ALP	HDPC/PCDH	23.3263
ALP	HDPC/SOST	23.7242
ALP	HDPC/SOST	23.6134
ALP	HDPC/SOST	23.8069
DSPP	HDPC/PCDH	29.3187
DSPP	HDPC/PCDH	29.3017
DSPP	HDPC/PCDH	29.4804
DSPP	HDPC/SOST	29.0614
DSPP	HDPC/SOST	29.0962
DSPP	HDPC/SOST	29.3856
OCN	HDPC/PCDH	23.9344
OCN	HDPC/PCDH	24.079
OCN	HDPC/PCDH	24.0436
OCN	HDPC/SOST	24.335
OCN	HDPC/SOST	24.2773
OCN	HDPC/SOST	24.4258
OPN	HDPC/PCDH	26.3393
OPN	HDPC/PCDH	26.3765
OPN	HDPC/PCDH	26.099
OPN	HDPC/SOST	26.0069
OPN	HDPC/SOST	26.1022
OPN	HDPC/SOST	26.1882
