# Supplementary material for: Sclerostin promotes human dental pulp cells senescence
Source: PeerJ. 2018 Oct 17;6:e5808. doi: 10.7717/peerj.5808 (PMC6195797; doi:10.7717/peerj.5808)
Supplement: Supplemental Information 2 — Proliferation, differentiation and other raw data from this study. [file peerj-06-5808-s002.zip › rt-PCR/HDPC sh-SOST senescence.xlsx]

## Sheet: repeat1
Sample	Target	Biological Set Name	Cq	Starting Quantity (SQ)	Log Starting Quantity	SQ Mean	SQ Std. Dev	Set Point	Well Note
HDPC/Ctrl	GAPDH		16.8987				0	60
HDPC/Ctrl	GAPDH		16.9212				0	60
HDPC/Ctrl	GAPDH		16.9034				0	60
HDPC/sh-SOST	GAPDH		16.3036				0	60
HDPC/sh-SOST	GAPDH		16.2953				0	60
HDPC/sh-SOST	GAPDH		16.181				0	60
HDPC/Ctrl	p16		27.4924				0	60
HDPC/Ctrl	p16		27.2548				0	60
HDPC/Ctrl	p16		26.9284				0	60
HDPC/sh-SOST	p16		27.3821				0	60
HDPC/sh-SOST	p16		27.1886				0	60
HDPC/sh-SOST	p16		26.7537				0	60
HDPC/Ctrl	p53		22.5621				0	60
HDPC/Ctrl	p53		22.3872				0	60
HDPC/Ctrl	p53		22.4476				0	60
HDPC/sh-SOST	p53		22.6378				0	60
HDPC/sh-SOST	p53		22.6333				0	60
HDPC/sh-SOST	p53		22.6464				0	60
HDPC/Ctrl	p21		19.1416				0	60
HDPC/Ctrl	p21		19.1203				0	60
HDPC/Ctrl	p21		19.1371				0	60
HDPC/sh-SOST	p21		18.993				0	60
HDPC/sh-SOST	p21		19.024				0	60
HDPC/sh-SOST	p21		19.034				0	60
							0	60
							0	60
							0	60
							0	60
							0	60
SOST							0	60				LIF	k4				k4
1	对		199.754				0	60			对	1	1			对	1
0.487299	SH-D		97.3398				0	60			PCDH-O	6.91077	0.512174			PCDH-O	0.512174
0.0531635	SH-O		10.6196				0	60			LIF-O	48.9158	0.334788			LIF-O	0.334788
0.00500616	SH-S		1				0	60			PCDH-S	5.28276	0.727416			PCDH-S	0.727416
							0	60			LIF-S	455.4	0.815338			LIF-S	0.815338
							0	60
							0	60
							0	60
							0	60
							0	60
							0	60
							0	60
							0	60
							0	60
							0	60
							0	60
							0	60
							0	60
							0	60
							0	60
SOST							0	60
199.754	对						0	60
97.3398	SH-D						0	60
10.6196	SH-O						0	60
1	SH-S						0	60
							0	60
							0	60
						0	0	60
						0	0	60
						0	0	60
						0	0	60
						0	0	60
						0	0	60
						0	0	60
						0	0	60
						0	0	60

## Sheet: repeat2
Target	Sample	Cq
HDPC/Ctrl	GAPDH	16.2228
HDPC/Ctrl	GAPDH	16.121
HDPC/Ctrl	GAPDH	16.3821
HDPC/sh-SOST	GAPDH	16.9775
HDPC/sh-SOST	GAPDH	17.273
HDPC/sh-SOST	GAPDH	16.9719
HDPC/Ctrl	p16	26.7912
HDPC/Ctrl	p16	26.4371
HDPC/Ctrl	p16	26.4277
HDPC/sh-SOST	p16	27.9417
HDPC/sh-SOST	p16	28.1979
HDPC/sh-SOST	p16	28.2186
HDPC/Ctrl	p53	21.9464
HDPC/Ctrl	p53	22.253
HDPC/Ctrl	p53	22.2232
HDPC/sh-SOST	p53	23.5433
HDPC/sh-SOST	p53	23.2383
HDPC/sh-SOST	p53	23.1375
HDPC/Ctrl	p21	19.8017
HDPC/Ctrl	p21	20.0763
HDPC/Ctrl	p21	19.7199
HDPC/sh-SOST	p21	21.3139
HDPC/sh-SOST	p21	21.4728
HDPC/sh-SOST	p21	21.2697

## Sheet: repeat3
Target	Sample	Cq
HDPC/Ctrl	GAPDH	16.0955
HDPC/Ctrl	GAPDH	15.6599
HDPC/Ctrl	GAPDH	15.9654
HDPC/sh-SOST	GAPDH	15.3471
HDPC/sh-SOST	GAPDH	15.4806
HDPC/sh-SOST	GAPDH	15.5317
HDPC/Ctrl	p16	27.6162
HDPC/Ctrl	p16	27.4391
HDPC/Ctrl	p16	27.6591
HDPC/sh-SOST	p16	27.7632
HDPC/sh-SOST	p16	27.973
HDPC/sh-SOST	p16	28.2757
HDPC/Ctrl	p53	20.5315
HDPC/Ctrl	p53	20.7155
HDPC/Ctrl	p53	20.4413
HDPC/sh-SOST	p53	20.5532
HDPC/sh-SOST	p53	20.865
HDPC/sh-SOST	p53	20.5993
HDPC/Ctrl	p21	21.2587
HDPC/Ctrl	p21	21.4587
HDPC/Ctrl	p21	21.1803
HDPC/sh-SOST	p21	21.5132
HDPC/sh-SOST	p21	21.3655
HDPC/sh-SOST	p21	21.4823
