# Supplementary material for: Sclerostin promotes human dental pulp cells senescence
Source: PeerJ. 2018 Oct 17;6:e5808. doi: 10.7717/peerj.5808 (PMC6195797; doi:10.7717/peerj.5808)
Supplement: Supplemental Information 2 — Proliferation, differentiation and other raw data from this study. [file peerj-06-5808-s002.zip › rt-PCR/HDPC SOST-OVER senescence.xlsx]

## Sheet: repeat1
Sample	Target	Biological Set Name	Cq	Starting Quantity (SQ)	Log Starting Quantity	SQ Mean	SQ Std. Dev	Set Point	Well Note
HDPC/PCDH	GAPDH		16.08				0	60
HDPC/PCDH	GAPDH		16.11				0	60
HDPC/PCDH	GAPDH		16.13				0	60
HDPC/SOST	GAPDH		16.87				0	60
HDPC/SOST	GAPDH		16.7513				0	60
HDPC/SOST	GAPDH		17.0146				0	60
HDPC/PCDH	p16		28.9374				0	60
HDPC/PCDH	p16		29.4928				0	60
HDPC/PCDH	p16		29.2539				0	60
HDPC/SOST	p16		28.194
HDPC/SOST	p16		28.4117
HDPC/SOST	p16		28.005
HDPC/PCDH	p53		22.9582
HDPC/PCDH	p53		22.9736
HDPC/PCDH	p53		22.8149
HDPC/SOST	p53		18.2255
HDPC/SOST	p53		17.626
HDPC/SOST	p53		17.8948
HDPC/PCDH	p21		18.0338
HDPC/PCDH	p21		18.2716
HDPC/PCDH	p21		18.7021
HDPC/SOST	p21		14.9086
HDPC/SOST	p21		14.8135
HDPC/SOST	p21		14.7242

## Sheet: repeat2
Target	Sample	Cq
HDPC/PCDH	GAPDH	15.1504
HDPC/PCDH	GAPDH	15.3045
HDPC/PCDH	GAPDH	15.3721
HDPC/SOST	GAPDH	15.4005
HDPC/SOST	GAPDH	15.4062
HDPC/SOST	GAPDH	15.8445
HDPC/PCDH	p16	28.5674
HDPC/PCDH	p16	28.6081
HDPC/PCDH	p16	28.451
HDPC/SOST	p16	26.6566
HDPC/SOST	p16	26.5594
HDPC/SOST	p16	26.3656
HDPC/PCDH	p53	21.3512
HDPC/PCDH	p53	21.1224
HDPC/PCDH	p53	21.2712
HDPC/SOST	p53	18.861
HDPC/SOST	p53	18.8599
HDPC/SOST	p53	19.0001
HDPC/PCDH	p21	17.6732
HDPC/PCDH	p21	17.3679
HDPC/PCDH	p21	17.7671
HDPC/SOST	p21	15.505
HDPC/SOST	p21	15.5915
HDPC/SOST	p21	15.3439

## Sheet: repeat3
Target	Sample	Cq
HDPC/PCDH	GAPDH	15.6528
HDPC/PCDH	GAPDH	15.6267
HDPC/PCDH	GAPDH	15.3331
HDPC/SOST	GAPDH	15.3517
HDPC/SOST	GAPDH	15.2488
HDPC/SOST	GAPDH	15.0564
HDPC/PCDH	p16	28.6135
HDPC/PCDH	p16	28.8355
HDPC/PCDH	p16	29.0383
HDPC/SOST	p16	27.051
HDPC/SOST	p16	27.0609
HDPC/SOST	p16	27.1424
HDPC/PCDH	p53	23.3512
HDPC/PCDH	p53	23.1224
HDPC/PCDH	p53	23.2712
HDPC/SOST	p53	20.2043
HDPC/SOST	p53	20.1321
HDPC/SOST	p53	20.6512
HDPC/PCDH	p21	17.8353
HDPC/PCDH	p21	17.5286
HDPC/PCDH	p21	17.7281
HDPC/SOST	p21	15.3982
HDPC/SOST	p21	15.3202
HDPC/SOST	p21	15.9744
