# Supplementary material for: Sclerostin promotes human dental pulp cells senescence
Source: PeerJ. 2018 Oct 17;6:e5808. doi: 10.7717/peerj.5808 (PMC6195797; doi:10.7717/peerj.5808)
Supplement: Supplemental Information 2 — Proliferation, differentiation and other raw data from this study. [file peerj-06-5808-s002.zip › rt-PCR/SH-sost OI 7days.xlsx]

## Sheet: repeat1
Target	Sample	Biological Set Name	Cq	Starting Quantity (SQ)	Log Starting Quantity	SQ Mean	SQ Std. Dev	Set Point	Well Note
GAPDH	HDPC/Ctrl		16.3306				0	60
GAPDH	HDPC/Ctrl		16.5903				0	60
GAPDH	HDPC/Ctrl		16.4078				0	60
GAPDH	HDPC/sh-SOST		16.6222				0	60
GAPDH	HDPC/sh-SOST		16.7105				0	60
GAPDH	HDPC/sh-SOST		16.68				0	60
OPN	HDPC/Ctrl		26.6048				0	60
OPN	HDPC/Ctrl		26.2274				0	60
OPN	HDPC/Ctrl		26.476				0	60
OPN	HDPC/sh-SOST		25.8857				0	60
OPN	HDPC/sh-SOST		25.8253				0	60
OPN	HDPC/sh-SOST		25.9451				0	60
OCN	HDPC/Ctrl		25.5617
OCN	HDPC/Ctrl		25.7502
OCN	HDPC/Ctrl		25.418
OCN	HDPC/sh-SOST		24.5446
OCN	HDPC/sh-SOST		24.5713
OCN	HDPC/sh-SOST		24.5063
ALP	HDPC/Ctrl		30.369
ALP	HDPC/Ctrl		30.1754
ALP	HDPC/Ctrl		30.1475
ALP	HDPC/sh-SOST		28.856
ALP	HDPC/sh-SOST		28.6527
ALP	HDPC/sh-SOST		29.0271
DSPP	HDPC/Ctrl		30.125
DSPP	HDPC/Ctrl		30.362
DSPP	HDPC/Ctrl		29.8384
DSPP	HDPC/sh-SOST		29.5045
DSPP	HDPC/sh-SOST		29.7846
DSPP	HDPC/sh-SOST		29.592

## Sheet: repeat2
Target	Sample	Cq
GAPDH	HDPC/Ctrl	15.9838
GAPDH	HDPC/Ctrl	16.1017
GAPDH	HDPC/Ctrl	16.2126
GAPDH	HDPC/sh-SOST	16.1235
GAPDH	HDPC/sh-SOST	15.8026
GAPDH	HDPC/sh-SOST	15.9148
OPN	HDPC/Ctrl	27.9524
OPN	HDPC/Ctrl	27.6887
OPN	HDPC/Ctrl	27.9455
OPN	HDPC/sh-SOST	26.4608
OPN	HDPC/sh-SOST	26.3145
OPN	HDPC/sh-SOST	26.4862
OCN	HDPC/Ctrl	27.4943
OCN	HDPC/Ctrl	27.4627
OCN	HDPC/Ctrl	27.239
OCN	HDPC/sh-SOST	26.6356
OCN	HDPC/sh-SOST	26.8341
OCN	HDPC/sh-SOST	26.6701
ALP	HDPC/Ctrl	25.9243
ALP	HDPC/Ctrl	25.9509
ALP	HDPC/Ctrl	25.846
ALP	HDPC/sh-SOST	24.8789
ALP	HDPC/sh-SOST	25.0584
ALP	HDPC/sh-SOST	24.9757
DSPP	HDPC/Ctrl	30.92
DSPP	HDPC/Ctrl	31.309
DSPP	HDPC/Ctrl	31.153
DSPP	HDPC/sh-SOST	30.4144
DSPP	HDPC/sh-SOST	30.5717
DSPP	HDPC/sh-SOST	30.2124

## Sheet: repeat3
Target	Sample	Cq
GAPDH	HDPC/Ctrl	16.004
GAPDH	HDPC/Ctrl	15.7516
GAPDH	HDPC/Ctrl	15.8874
GAPDH	HDPC/sh-SOST	15.9573
GAPDH	HDPC/sh-SOST	15.8828
GAPDH	HDPC/sh-SOST	16.1788
OPN	HDPC/Ctrl	27.3327
OPN	HDPC/Ctrl	27.621
OPN	HDPC/Ctrl	27.3022
OPN	HDPC/sh-SOST	26.2474
OPN	HDPC/sh-SOST	26.1406
OPN	HDPC/sh-SOST	26.9623
OCN	HDPC/Ctrl	28.8847
OCN	HDPC/Ctrl	28.9177
OCN	HDPC/Ctrl	28.9096
OCN	HDPC/sh-SOST	28.2263
OCN	HDPC/sh-SOST	28.1313
OCN	HDPC/sh-SOST	28.2612
ALP	HDPC/Ctrl	25.5837
ALP	HDPC/Ctrl	25.6491
ALP	HDPC/Ctrl	25.4637
ALP	HDPC/sh-SOST	24.8361
ALP	HDPC/sh-SOST	25.0853
ALP	HDPC/sh-SOST	24.7076
DSPP	HDPC/Ctrl	30.51
DSPP	HDPC/Ctrl	30.8439
DSPP	HDPC/Ctrl	30.9109
DSPP	HDPC/sh-SOST	29.6194
DSPP	HDPC/sh-SOST	29.4234
DSPP	HDPC/sh-SOST	29.8471
