# Supplementary material for: Sclerostin promotes human dental pulp cells senescence
Source: PeerJ. 2018 Oct 17;6:e5808. doi: 10.7717/peerj.5808 (PMC6195797; doi:10.7717/peerj.5808)
Supplement: Supplemental Information 2 — Proliferation, differentiation and other raw data from this study. [file peerj-06-5808-s002.zip › rt-PCR/subculture-induced HDPC senescence.xlsx]

## Sheet: repeat1
Target	Sample	Cq
GAPDH	PD54	18.1477
GAPDH	PD54	17.7566
GAPDH	PD54	17.6931
GAPDH	PD16	18.3756
GAPDH	PD16	18.0848
GAPDH	PD16	18.0971
SOST	PD54	29.5661
SOST	PD54	29.5121
SOST	PD54	29.4673
SOST	PD16	31.3716
SOST	PD16	31.1299
SOST	PD16	31.3613
p16	PD54	30.19
p16	PD54	30.3232
p16	PD54	30.0795
p16	PD16	32.2193
p16	PD16	32.0655
p16	PD16	31.8059
p53	PD54	21.6
p53	PD54	21.9067
p53	PD54	21.8769
p53	PD16	22.9955
p53	PD16	23.5068
p53	PD16	23.294
p21	PD54	19.9949
p21	PD54	19.7907
p21	PD54	19.7268
p21	PD16	22.065
p21	PD16	22.4402
p21	PD16	22.0597

## Sheet: repeat2
Target	Sample	Cq
GAPDH	PD54	17.5144
GAPDH	PD54	17.5239
GAPDH	PD54	17.6162
GAPDH	PD16	18.0081
GAPDH	PD16	18.3508
GAPDH	PD16	18.1923
SOST	PD54	28.3834
SOST	PD54	28.3486
SOST	PD54	28.5153
SOST	PD16	30.4756
SOST	PD16	30.6864
SOST	PD16	30.4885
p16	PD54	29.7185
p16	PD54	29.578
p16	PD54	29.7787
p16	PD16	31.5081
p16	PD16	31.2557
p16	PD16	31.3046
p53	PD54	20.952
p53	PD54	20.9635
p53	PD54	20.7834
p53	PD16	22.9849
p53	PD16	22.921
p53	PD16	22.8281
p21	PD54	18.8955
p21	PD54	18.8012
p21	PD54	19.0804
p21	PD16	21.5954
p21	PD16	21.767
p21	PD16	21.3919

## Sheet: repeat3
Target	Sample	Cq
GAPDH	PD54	17.7847
GAPDH	PD54	17.9996
GAPDH	PD54	17.8084
GAPDH	PD16	17.6406
GAPDH	PD16	17.4358
GAPDH	PD16	17.4684
SOST	PD54	28.5748
SOST	PD54	28.2828
SOST	PD54	28.594
SOST	PD16	30.391
SOST	PD16	30.196
SOST	PD16	30.2843
p16	PD54	26.1147
p16	PD54	25.9877
p16	PD54	25.9779
p16	PD16	29.2522
p16	PD16	29.5763
p16	PD16	29.4879
p53	PD54	22.464
p53	PD54	22.6207
p53	PD54	22.2834
p53	PD16	24.3858
p53	PD16	24.6821
p53	PD16	24.7599
p21	PD54	18.7955
p21	PD54	18.6012
p21	PD54	19.0804
p21	PD16	21.4031
p21	PD16	21.281
p21	PD16	21.4863
