# Supplementary material for: Sclerostin promotes human dental pulp cells senescence
Source: PeerJ. 2018 Oct 17;6:e5808. doi: 10.7717/peerj.5808 (PMC6195797; doi:10.7717/peerj.5808)
Supplement: Supplemental Information 2 — Proliferation, differentiation and other raw data from this study. [file peerj-06-5808-s002.zip › rt-PCR/young senescent dental pulp.xlsx]

## Sheet: 0
Sample	Target		Cq						Target	Cq	Target	Cq	Target	Cq	Target	Cq
DPC Young1	GAPDH	21.8746	21.8746				0	60	SOST	33.4135	p16	31.0059	p53	30.5937	p21	28.2992
DPC Young1	GAPDH	21.8103	21.8104				0	60	SOST	33.7045	p16	31.264	p53	30.9382	p21	28.1724
DPC Young1	GAPDH	21.6215	21.6216				0	60	SOST	33.3195	p16	31.421	p53	30.7992	p21	28.3441
DPC Young2	GAPDH	22.8465	22.8465				0	60	SOST	34.314	p16	32.1561	p53	31.7545	p21	29.1289
DPC Young2	GAPDH	22.448	22.448				0	60	SOST	34.5564	p16	32.064	p53	31.6441	p21	28.8937
DPC Young2	GAPDH	22.43	22.4301				0	60	SOST	34.1195	p16	31.8566	p53	31.3435	p21	29.2061
DPC Young3	GAPDH	21.6609	21.661				0	60	SOST	33.3647	p16	31.0392	p53	30.3584	p21	28.0892
DPC Young3	GAPDH	21.4074	21.4075				0	60	SOST	33.1897	p16	30.9124	p53	30.7776	p21	27.976
DPC Young3	GAPDH	21.6062	21.6062				0	60	SOST	33.2315	p16	31.0841	p53	30.5745	p21	28.1341
DPC Young4	GAPDH	22.5852	22.5853			0	0	60	SOST	33.9437	p16	31.9289	p53	31.2059	p21	28.7059
DPC Young4	GAPDH	22.4715	22.4715			0	0	60	SOST	34.2882	p16	31.6937	p53	31.464	p21	28.964
DPC Young4	GAPDH	22.2115	22.2115			0	0	60	SOST	34.1492	p16	32.0061	p53	31.621	p21	29.121
DPC Young5	GAPDH	21.7599	21.76				0	60	SOST	33.6445	p16	31.3147	p53	30.8961	p21	28.0837
DPC Young5	GAPDH	21.5582	21.5582				0	60	SOST	33.5341	p16	31.1397	p53	30.804	p21	28.4282
DPC Young5	GAPDH	21.9534	21.9534				0	60	SOST	33.2335	p16	31.1815	p53	30.5966	p21	28.2892
DPC Young6	GAPDH	21.7688	21.7689				0	60	SOST	33.8361	p16	31.2484	p53	31.1047	p21	28.2984
DPC Young6	GAPDH	22.0057	22.0057				0	60	SOST	33.744	p16	31.6676	p53	30.9297	p21	28.7176
DPC Young6	GAPDH	22.2261	22.2261				0	60	SOST	33.5366	p16	31.4645	p53	30.9715	p21	28.5145
DPC Young7	GAPDH	22.3002	22.3002				0	60	SOST	33.9384	p16	31.8335	p53	31.4692	p21	28.8835
DPC Young7	GAPDH	22.5748	22.5749				0	60	SOST	34.3576	p16	32.1245	p53	31.3424	p21	29.1745
DPC Young7	GAPDH	22.439	22.439				0	60	SOST	34.1545	p16	31.7395	p53	31.5141	p21	28.7895
DPC Young8	GAPDH	21.9093	21.9093			0	0	60	SOST	33.7192	p16	31.484	p53	31.0192	p21	28.5947
DPC Young8	GAPDH	21.8873	21.8873			0	0	60	SOST	33.5924	p16	31.7264	p53	30.906	p21	28.4197
DPC Young8	GAPDH	22.1773	22.1774			0	0	60	SOST	33.7641	p16	31.2895	p53	31.0641	p21	28.4615
DPC Young9	GAPDH	22.0455	22.0455				0	60	SOST	33.4589	p16	30.9737	p53	30.6435	p21	28.3845
DPC Young9	GAPDH	21.5582	21.5582				0	60	SOST	33.2237	p16	31.3182	p53	30.9345	p21	28.2741
DPC Young9	GAPDH	21.5068	21.5068				0	60	SOST	33.5361	p16	31.1792	p53	30.5495	p21	27.9735
DPC Young10	GAPDH	22.1773	22.1774				0	60	SOST	34.0192	p16	31.9245	p53	31.334	p21	28.834
DPC Young10	GAPDH	22.2631	22.2632				0	60	SOST	33.906	p16	31.8141	p53	31.5764	p21	29.0764
DPC Young10	GAPDH	22.438	22.4381			0	0	60	SOST	34.0641	p16	31.5135	p53	31.1395	p21	28.6395
DPC Senescent1	GAPDH		22.5853				0	60	SOST	30.6702	p16	30.9135	p53	30.704	p21	26.4131
DPC Senescent1	GAPDH		22.4715				0	60	SOST	31.0147	p16	30.7867	p53	30.9951	p21	26.6712
DPC Senescent1	GAPDH		22.2115				0	60	SOST	30.8757	p16	30.9583	p53	30.6101	p21	26.8282
DPC Senescent2	GAPDH		21.98				0	60	SOST	30.401	p16	30.3132	p53	30.1746	p21	26.1333
DPC Senescent2	GAPDH		21.56				0	60	SOST	30.2905	p16	30.078	p53	30.4169	p21	26.0412
DPC Senescent2	GAPDH		21.83				0	60	SOST	29.99	p16	30.3904	p53	29.9801	p21	25.8338
DPC Senescent3	GAPDH		22.63				0	60	SOST	30.8349	p16	31.1035	p53	31.0553	p21	26.8464
DPC Senescent3	GAPDH		22.4				0	60	SOST	31.2541	p16	30.9903	p53	30.8802	p21	26.7197
DPC Senescent3	GAPDH		22.81				0	60	SOST	31.051	p16	31.1483	p53	30.922	p21	26.8913
DPC Senescent4	GAPDH		23.06				0	60	SOST	31.1124	p16	31.1502	p53	31.0643	p21	27.1662
DPC Senescent4	GAPDH		22.74				0	60	SOST	31.3705	p16	31.4083	p53	31.4087	p21	26.9309
DPC Senescent4	GAPDH		22.89				0	60	SOST	31.5274	p16	31.5652	p53	31.2698	p21	27.2433
DPC Senescent5	GAPDH		21.35				0	60	SOST	30.1326	p16	29.858	p53	30.095	p21	25.882
DPC Senescent5	GAPDH		21.69				0	60	SOST	30.0405	p16	30.2024	p53	29.9846	p21	25.7069
DPC Senescent5	GAPDH		21.66				0	60	SOST	29.833	p16	30.0635	p53	29.6841	p21	25.7487
DPC Senescent6	GAPDH		22.5			0	0	60	SOST	30.8512	p16	30.5827	p53	30.7967	p21	26.3256
DPC Senescent6	GAPDH		22.38			0	0	60	SOST	30.6761	p16	31.0019	p53	30.7046	p21	26.7449
DPC Senescent6	GAPDH		22.09			0	0	60	SOST	30.718	p16	30.7988	p53	30.4971	p21	26.5418
DPC Senescent7	GAPDH		21.33				0	60	SOST	29.5457	p16	29.4977	p53	29.229	p21	25.2407
DPC Senescent7	GAPDH		20.95				0	60	SOST	29.4189	p16	29.7888	p53	29.6482	p21	25.5317
DPC Senescent7	GAPDH		20.99				0	60	SOST	29.5905	p16	29.4038	p53	29.4451	p21	25.1467
DPC Senescent8	GAPDH		21.89				0	60	SOST	30.2357	p16	30.349	p53	30.1498	p21	26.0312
DPC Senescent8	GAPDH		21.74				0	60	SOST	30.1225	p16	30.1739	p53	30.023	p21	26.2736
DPC Senescent8	GAPDH		21.72				0	60	SOST	30.2805	p16	30.2158	p53	30.1946	p21	25.8367
DPC Senescent9	GAPDH		22.61				0	60	SOST	31.08	p16	31.3587	p53	31.1095	p21	26.7409
DPC Senescent9	GAPDH		22.94				0	60	SOST	31.371	p16	31.2483	p53	30.8743	p21	27.0854
DPC Senescent9	GAPDH		22.58				0	60	SOST	30.986	p16	30.9478	p53	31.1867	p21	26.9464
DPC Senescent10	GAPDH		23.15			0	0	60	SOST	31.8405	p16	31.8783	p53	31.7398	p21	27.7617
DPC Senescent10	GAPDH		23.44			0	0	60	SOST	32.0828	p16	32.1206	p53	31.6266	p21	27.6513
DPC Senescent10	GAPDH		23.52			0	0	60	SOST	31.646	p16	31.6838	p53	31.7846	p21	27.3508

## Sheet: Run Information
File Name	20161030 DPC NC OLD.pcrd
Created By User	admin
Notes
ID
Run Started	10/31/2017 01:51:27 UTC
Run Ended	10/31/2017 03:00:35 UTC
Sample Vol	15
Lid Temp	105
Protocol File Name	takara 欧艳晶.prcl
Plate Setup File Name	Default_PrimePCR_96_runfile.pltd
Base Serial Number	BR003069
Optical Head Serial Number	788BR03209
CFX Manager Version	3.1.1517.0823.
