# Supplementary material for: Sclerostin promotes human dental pulp cells senescence
Source: PeerJ. 2018 Oct 17;6:e5808. doi: 10.7717/peerj.5808 (PMC6195797; doi:10.7717/peerj.5808)
Supplement: Supplemental Information 3 — Sections were incubated without primary antibody, and then the same procedures were done. [file peerj-06-5808-s003.zip]

Archive with 7 entries (6 files):
- negative control/Image_9237.jpg
- negative control/Image_9238.jpg
- negative control/Image_9240.jpg
- negative control/Image_9241.jpg
- negative control/Image_9242.jpg
- negative control/Image_9243.jpg
- negative control/
