# Supplementary material for: Sclerostin promotes human dental pulp cells senescence
Source: PeerJ. 2018 Oct 17;6:e5808. doi: 10.7717/peerj.5808 (PMC6195797; doi:10.7717/peerj.5808)
Supplement: Supplemental Information 4 — SA-β-Gal staining of human dental pulp cells with sclerostin overexpression and knockdown. [file peerj-06-5808-s004.zip]

Archive with 77 entries (70 files):
- SA-B-Gal/
- SA-B-Gal/SOST OVER/
- SA-B-Gal/SOST OVER/PCDH/
- SA-B-Gal/SOST OVER/PCDH/═╝╧±_12073.jpg
- SA-B-Gal/SOST OVER/PCDH/═╝╧±_12074.jpg
- SA-B-Gal/SOST OVER/PCDH/═╝╧±_12075.jpg
- SA-B-Gal/SOST OVER/PCDH/═╝╧±_12076.jpg
- SA-B-Gal/SOST OVER/PCDH/═╝╧±_12077.jpg
- SA-B-Gal/SOST OVER/PCDH/═╝╧±_12078.jpg
- SA-B-Gal/SOST OVER/PCDH/═╝╧±_12083.jpg
- SA-B-Gal/SOST OVER/PCDH/═╝╧±_12084.jpg
- SA-B-Gal/SOST OVER/PCDH/═╝╧±_13413.jpg
- SA-B-Gal/SOST OVER/PCDH/═╝╧±_13414.jpg
- SA-B-Gal/SOST OVER/PCDH/═╝╧±_13415.jpg
- SA-B-Gal/SOST OVER/PCDH/═╝╧±_13416.jpg
- SA-B-Gal/SOST OVER/PCDH/═╝╧±_13417.jpg
- SA-B-Gal/SOST OVER/SOST-OVER/
- SA-B-Gal/SOST OVER/SOST-OVER/═╝╧±_12056.jpg
- SA-B-Gal/SOST OVER/SOST-OVER/═╝╧±_12057.jpg
- SA-B-Gal/SOST OVER/SOST-OVER/═╝╧±_12063.jpg
- SA-B-Gal/SOST OVER/SOST-OVER/═╝╧±_12064.jpg
- SA-B-Gal/SOST OVER/SOST-OVER/═╝╧±_12065.jpg
- SA-B-Gal/SOST OVER/SOST-OVER/═╝╧±_12066.jpg
- SA-B-Gal/SOST OVER/SOST-OVER/═╝╧±_12067.jpg
- SA-B-Gal/SOST OVER/SOST-OVER/═╝╧±_12068.jpg
- SA-B-Gal/SOST OVER/SOST-OVER/═╝╧±_12069.jpg
- SA-B-Gal/SOST OVER/SOST-OVER/═╝╧±_12070.jpg
- SA-B-Gal/SOST OVER/SOST-OVER/═╝╧±_12079.jpg
- SA-B-Gal/SOST OVER/SOST-OVER/═╝╧±_12080.jpg
- SA-B-Gal/SOST OVER/SOST-OVER/═╝╧±_13418.jpg
- SA-B-Gal/SOST OVER/SOST-OVER/═╝╧±_13419.jpg
- SA-B-Gal/SOST OVER/SOST-OVER/═╝╧±_13420.jpg
- SA-B-Gal/SOST OVER/SOST-OVER/═╝╧±_13421.jpg
- SA-B-Gal/SOST OVER/SOST-OVER/═╝╧±_13422.jpg
- SA-B-Gal/sh-SOST/
- SA-B-Gal/sh-SOST/Ctrl/
- SA-B-Gal/sh-SOST/Ctrl/Image_4449.jpg
- SA-B-Gal/sh-SOST/Ctrl/Image_4450.jpg
- SA-B-Gal/sh-SOST/Ctrl/Image_4451.jpg
- SA-B-Gal/sh-SOST/Ctrl/Image_4452.jpg
- SA-B-Gal/sh-SOST/Ctrl/Image_4453.jpg
- SA-B-Gal/sh-SOST/Ctrl/Image_4454.jpg
- SA-B-Gal/sh-SOST/Ctrl/Image_4455.jpg
- SA-B-Gal/sh-SOST/Ctrl/Image_4456.jpg
- SA-B-Gal/sh-SOST/Ctrl/Image_4457.jpg
- SA-B-Gal/sh-SOST/Ctrl/Image_4458.jpg
- SA-B-Gal/sh-SOST/Ctrl/Image_9066.jpg
- SA-B-Gal/sh-SOST/Ctrl/Image_9067.jpg
- SA-B-Gal/sh-SOST/Ctrl/Image_9068.jpg
- SA-B-Gal/sh-SOST/Ctrl/Image_9069.jpg
- SA-B-Gal/sh-SOST/Ctrl/Image_9070.jpg
- SA-B-Gal/sh-SOST/Ctrl/Image_9071.jpg
- SA-B-Gal/sh-SOST/Ctrl/Image_9072.jpg
- SA-B-Gal/sh-SOST/Ctrl/Image_9073.jpg
- SA-B-Gal/sh-SOST/Ctrl/Image_9074.jpg
- SA-B-Gal/sh-SOST/Ctrl/Image_9075.jpg
- SA-B-Gal/sh-SOST/Ctrl/Image_9076.jpg
- SA-B-Gal/sh-SOST/Ctrl/Image_9077.jpg
- SA-B-Gal/sh-SOST/Ctrl/Image_9078.jpg
- SA-B-Gal/sh-SOST/Ctrl/Image_9079.jpg
- SA-B-Gal/sh-SOST/sh-sost/
- SA-B-Gal/sh-SOST/sh-sost/Image_4441.jpg
- SA-B-Gal/sh-SOST/sh-sost/Image_4442.jpg
- SA-B-Gal/sh-SOST/sh-sost/Image_4444.jpg
- SA-B-Gal/sh-SOST/sh-sost/Image_4445.jpg
- SA-B-Gal/sh-SOST/sh-sost/Image_4446.jpg
- SA-B-Gal/sh-SOST/sh-sost/Image_4447.jpg
- SA-B-Gal/sh-SOST/sh-sost/Image_4448.jpg
- SA-B-Gal/sh-SOST/sh-sost/Image_9082.jpg
- SA-B-Gal/sh-SOST/sh-sost/Image_9083.jpg
- SA-B-Gal/sh-SOST/sh-sost/Image_9084.jpg
- SA-B-Gal/sh-SOST/sh-sost/Image_9085.jpg
- SA-B-Gal/sh-SOST/sh-sost/Image_9086.jpg
- SA-B-Gal/sh-SOST/sh-sost/Image_9087.jpg
- SA-B-Gal/sh-SOST/sh-sost/Image_9088.jpg
- SA-B-Gal/sh-SOST/sh-sost/Image_9089.jpg
- SA-B-Gal/sh-SOST/sh-sost/Image_9090.jpg
